# Supplementary material for: Two-Dimensional Chromatographic Isolation of High Purity Erinacine A from Hericium erinaceus
Source: J Fungi (Basel). 2025 Feb 15;11(2):150. doi: 10.3390/jof11020150 (PMC11856814; doi:10.3390/jof11020150)
Supplement: Supplementary file 1 [file jof-11-00150-s001.zip]

Archive with 1 entries (1 files):
- jof-3383819-supplementary.pdf
